# Supplementary material for: Evaluation of the Practicability of Biosynex Antigen Self-Test COVID-19 AG+ for the Detection of SARS-CoV-2 Nucleocapsid Protein from Self-Collected Nasal Mid-Turbinate Secretions in the General Public in France
Source: Diagnostics (Basel). 2021 Nov 27;11(12):2217. doi: 10.3390/diagnostics11122217 (PMC8700066; doi:10.3390/diagnostics11122217)
Supplement: Supplementary file 1 [file diagnostics-11-02217-s001.zip]

Archive with 1 entries (1 files):
- diagnostics-1471335-supplementary.pdf
